# Supplementary material for: Biofunctional Polyvinyl Alcohol/Xanthan Gum/Gelatin Hydrogel Dressings Loaded with Curcumin: Antibacterial Properties and Cell Viability
Source: Gels. 2025 Sep 23;11(10):764. doi: 10.3390/gels11100764 (PMC12562834; doi:10.3390/gels11100764)
Supplement: Supplementary file 1 [file gels-11-00764-s001.zip]

Archive with 1 entries (1 files):
- gels-3854291-supplementary.pdf
